# Supplementary material for: RNAi-Mediated Down-Regulation of Dicer-Like 2 and 4 Changes the Response of ‘Moneymaker’ Tomato to Potato Spindle Tuber Viroid Infection from Tolerance to Lethal Systemic Necrosis, Accompanied by Up-Regulation of miR398, 398a-3p and Production of Excessive Amount of Reactive Oxygen Species
Source: Viruses. 2019 Apr 13;11(4):344. doi: 10.3390/v11040344 (PMC6521110; doi:10.3390/v11040344)
Supplement: Supplementary file 1 [file viruses-11-00344-s001.zip]

Archive with 2 entries (2 files):
- suplementary, Suzuki et al..docx
- Tables.xlsx
