# Supplementary material for: RNAi-Mediated Down-Regulation of Dicer-Like 2 and 4 Changes the Response of ‘Moneymaker’ Tomato to Potato Spindle Tuber Viroid Infection from Tolerance to Lethal Systemic Necrosis, Accompanied by Up-Regulation of miR398, 398a-3p and Production of Excessive Amount of Reactive Oxygen Species
Source: Viruses. 2019 Apr 13;11(4):344. doi: 10.3390/v11040344 (PMC6521110; doi:10.3390/v11040344)
Supplement: Supplementary file 1 [file viruses-11-00344-s001.zip › Tables.xlsx]

## Sheet: Table 1
	Name small RNA	Empty casette		72E
		rank	reads*1	rank	reads*1
	Top 5
	miR166d-3p	1	176745	1	190257
	25S rRNA (LOC108175346)	2	89565.8	2	133774
	miR159a	3	31728.3	3	44999.6
	miR166c	4	30582.9	5	21195.8
	miR396b	5	26599.5	4	27205.2
	micro RNA
	miR398a-3p*	41	1922.05	8	16676.3
	miR398*	263	311	39	2034.77
	miR166	31	2260	30	8450
	miR171e	1578	33	374	184
	miR393-3p	1098	52	259	275
	miR397-5p	437	176	101	769
	miR408b-3p	151	528	40	1996
	miR4376-5p	54	1417	18	4375
	miR1919-3p	1037	57	411	159
	miR166b	13	7386	30	2500
	miR399i-3p	401	152	1432	29
	miR477-5p	878	71	2274	15
	ribosomal RNA
	25S rRNA (LOC108175346)	10	8108.82	721	76
	25S rRNA (LOC108175346)	17	3892.54	1355	32
	25S rRNA (LOC108175346)	20	2969.75	1224	37
	25S rRNA (LOC108175346)	27	2623.07	494	130
	25S rRNA (LOC108175346)	28	2595.03	811	68
	25S rRNA (LOC108175346)	45	1738.52	15448	2
	Dicer-related
	DCL2a or 2d	11234	2	14	7596.13
	DCL4	48061	1	15	6696.14
	DCL2c	－	0	16	5781.47
	DCL2a or 2c	－	0	19	4013.77
	DCL2a or 2c	－	0	24	3173.45
	DCL2c	－	0	25	3145.08
	DCL4	－	0	32	2447.59
	DCL2a	－	0	33	2400.63
	DCL2a	－	0	34	2212.81
	DCL4	－	0	35	2109.11
	DCL2a or 2c	－	0	42	1919.33
	DCL2a	－	0	45	1774.55
	PHAS
	Sly-PHAS16 precursor siRNA	19	3158.39	2426	14
	Sly-PHAS04	49	1544.78	54902	1
	others
	uncharacterized ncRNA (LOC101245085)	15	4563.82	－	0
	DNA-directed RNA polymerase III subunit 1	21	2968.05	177	414
	Solanum lycopersicum chromosome 1	151	451	40	1995.64
	probable indole-3-pyruvate monooxygenase	44	1748.71	1520	22

## Sheet: Table S1
Name of Primer	Sequence (5' - 3')
35S promoter primer
forward	AGGAAACAGCTATGACCATG
reverse	GAACTTCCTTATATAGAGGAAGG
actin primer
forward	GCCATGCCCTTTTAAATGGC
reverse	CAGTTGGAGGGGACTGAATC
SLDCL1
forward	GCATAAGGAACGGGGTTGTA
reverse	ATCTCTTCCACCACGACCAC
SlDCL2a
forward	GCTCGGGACGAGACAAAATA
reverse	GGAAGGCACATCCAAACAGT
SlDCL2b
forward	GAATGTCCATCTAATGCTACTGAAC
reverse	AACGTGTCGTCTCACAAAGC
SlDCL2c
forward	TTGTTTGTGGAAACCAGCTAG
reverse	TCTTTCCAGAACCAGTCTCCA
SlDCL2d
forward	CAGGGCGTATTACTACGTTCAA
reverse	CAAGCCCTCTTCAAGAATCG
SlDCL3
forward	CGAAAAGCGCAAAAAGAAAC
reverse	CAGTGTGGCACATCAATTCC
SlDCL4
forward	GGAAGAGGTCGTAGAGCGATT
reverse	CACACCAATAACAGGCCACA
SlSOD1 (Feng et al., 2016)
forward	AACCTGGACTTCATGGCTTC
reverse	CCAGCAGGATTGTAATGTGG
SlSOD2 (Feng et al., 2016)
forward	AATCTCCGGGAACGATAGTG
reverse	AAGGCATGGATATGGAAAGC
SlSOD3 (Feng et al., 2016)
forward	CTCCTGGAGATGAAATCCGT
reverse	AAGTGCTCGTCCAACAACTG
SlSOD4 (Feng et al., 2016)
forward	CCTCCGATAATGGAGTCGTT
reverse	GGTTTGCAATTTGCTCTTGA
sl-miR398a-3p
RT	GTCGTATCCAGTGCAGGGTCCGAGGTATTCGCACTGGATACGACCAGGGG
forward	GCCCTATGTTCTCAGGTCG
reverse	GTGCAGGGTCCGAGGT
TaqMan probe	(6-FAM)TGGATACGACCAGGGGGC (MGB)

## Sheet: Table S2
	Table S2. Relative ROS production and relative ROS scavenging activity of the 5–6th and 7–8th true leaves. Reactive light unit (RLU) in this table means ROS production. ROS scavenging rate means ROS scavenging activity. AccuFLEX Lumi400 (Hitachi, Japan) was used for the mesurement.
	leaf 5–6 (with necrosis)	counts		Reactive light unit (RLU)※1	averase control RLU	ROS scavenging rate (%)※2	avrease of ROS scavenging rate (%)	relative value	t value
		80 sec	120 sec
	control_1	680100000	1230000000	549900000	555920000
	control_2	893800000	1516000000	622200000
	control_3	1031000000	1690000000	659000000
	control_4	653100000	1134000000	480900000
	control_5	664400000	1132000000	467600000
	Empty_H_1	598300000	1030000000	431700000		22.3449	19.9105	1.12227
	Empty_H_2	608500000	1055000000	446500000		19.6827		0.988556
	Empty_H_3	635500000	1093000000	457500000		17.704		0.889177
	Empty_PS_1	532000000	949000000	417000000		24.9892	25.7447	1.25507	0.0681141
	Empty_PS_2	557900000	961300000	403400000		27.4356		1.37794
	Empty_PS_3	529300000	947300000	418000000		24.8093		1.24604
	72E_H_1	502600000	884500000	381900000		31.3031	36.9634	1.57219	0.0530395
	72E_H_2	480100000	815100000	335000000		39.7395		1.9959
	72E_H_3	425600000	760000000	334400000		39.8475		2.00133
	72E_PS_1	483500000	737000000	253500000		54.3999	54.5858	2.73222	0.00220448
	72E_PS_2	426800000	663900000	237100000		57.35		2.88038
	72E_PS_3	424300000	691100000	266800000		52.0075		2.61206
	leaf 7–8 (without necrosis)	counts		Reactive light unit (RLU)※1	averase control RLU	ROS scavenging rate (%)※2	avrease of ROS scavenging rate (%)	relative value	t value
		80 sec	120 sec
	control_1	680100000	1230000000	549900000	555920000
	control_2	893800000	1516000000	622200000
	control_3	1031000000	1690000000	659000000
	control_4	653100000	1134000000	480900000
	control_5	664400000	1132000000	467600000
	Empty_H_1	620800000	1075000000	454200000		18.2976	18.4595	0.919477
	Empty_H_2	630600000	1088000000	457400000		17.722		0.890551
	Empty_H_3	520900000	969200000	448300000		19.3589		0.972809
	Empty_PS_1	649800000	1104000000	454200000		18.2976	19.7307	0.919477	0.18383
	Empty_PS_2	669900000	1117000000	447100000		19.5748		0.983656
	Empty_PS_3	596000000	1033400000	437400000		21.3196		1.07134
	72E_H_1	659100000	1089000000	429900000		22.6687	20.702	1.13913	0.177555
	72E_H_2	686700000	1135000000	448300000		19.3589		0.972809
	72E_H_3	707700000	1152000000	444300000		20.0784		1.00897
	72E_PS_1	719500000	1162000000	442500000		20.4022	21.2776	1.02524	0.0585339
	72E_PS_2	819300000	1265000000	445700000		19.8266		0.996311
	72E_PS_3	682300000	1107000000	424700000		23.6041		1.18614
	※1 120sec-80sec
	※2 averase control (4.62+E08) RLU - sample RLU x 100 / averase control RLU
	control (buffer) is 5 replicates.
	samples is 3 replicates
